# Supplementary material for: Heparanase induces necroptosis of microvascular endothelial cells to promote the metastasis of hepatocellular carcinoma
Source: Cell Death Discov. 2021 Feb 17;7:33. doi: 10.1038/s41420-021-00411-5 (PMC7889896; doi:10.1038/s41420-021-00411-5)
Supplement: Supplementary file 1 — Supplementary table S1 [file 41420_2021_411_MOESM1_ESM.xlsx]

## Sheet: Sheet1
Table S1. The clinicopathological features of HCC patients and their relationship with HPSE expression
Parameters	n	HPSE expression		c2	P value
		Low(n = 43)	High(n = 45)
Gender
male	79	36	43		0.086
female	9	7	2
Age( years)
≤52	45	18	27	2.896	0.0888
>52	43	25	18
Tumor diameter (cm)
≤5	61	31	30	0.3044	0.5811
> 5	27	12	15
AFP (μg/L)
≤ 400	56	28	28	0.07959	0.7779
> 400	32	15	17
HBsAg
negative	19	13	6	3.709	0.0541
positive	69	30	39
Liver cirrhosis
no	9	6	3		0.3091
yes	79	37	42
Edmondson’s classification
Ⅰ+Ⅱ	33	21	12	4.611	0.0318
Ⅲ+Ⅳ	55	22	33
AJCC staging
Ⅰ	46	30	16	4.329	0.0375
Ⅱ+ Ⅲ	42	23	29
Number of tumor foci
single	60	35	25	6.768	0.0093
multiple	28	8	20
MVI
no	52	32	20	8.172	0.0043
yes	36	11	25
Metastasis and recurrence
no	41	26	15	6.505	0.0108
yes	47	17	30
Survival state
survival	58	33	25	4.394	0.0361
death	30	10	20
Abbreviations: HPSE, heparanase; HCC, hepatocellular carcinoma; AFP, alpha-fetoprotein; MVI, microvascular invasion.
